# Supplementary material for: Expression and Function of Tetraspanins and Their Interacting Partners in B Cells
Source: Front Immunol. 2018 Jul 18;9:1606. doi: 10.3389/fimmu.2018.01606 (PMC6058033; doi:10.3389/fimmu.2018.01606)
Supplement: Supplementary file 2 [file table_2.XLSX]

## Sheet: TSPAN-IPA
Information were obtained and reorganized from the details of each protein in IPA (Ingenuity Pathway Analysis) database
Gene	Diseases Correlated	Biological Process
TSPAN1	renal cancer	cell migration; cell proliferation; cell surface receptor signaling pathway; positive regulation of endocytosis; protein stabilization
TSPAN2	kyphosis, microgliosis, astrocytosis, paralysis, demyelination, preeclampsia	astrocyte development; brain development; cell surface receptor signaling pathway; inflammatory response; microglia development; myelination; oligodendrocyte differentiation
TSPAN3	N/A	cell surface receptor signaling pathway
TSPAN4	serous ovarian cancer, serous ovarian adenocarcinoma	ell surface receptor signaling pathway; protein complex assembly
TSPAN5	renal cell carcinoma, renal cell cancer, non-insulin-dependent diabetes mellitus	positive regulation of Notch signaling pathway; protein localization in plasma membrane; protein maturation
TSPAN6	N/A	cytoplasmic pattern recognition receptor signaling pathway; positive regulation of I-kappaB kinase/NF-kappaB cascade
TSPAN7	X-linked mental retardation, X-linked mental retardation type 58, colorectal adenoma formation, colorectal adenoma, hepatocellular carcinoma, liver cancer, epithelial cancer	cell surface receptor signaling pathway; leukocyte migration; viral reproduction
TSPAN8	amyotrophic lateral sclerosis, glioblastoma, glioblastoma cancer, hepatocellular carcinoma, colorectal cancer, non-insulin-dependent diabetes mellitus, epithelial cancer, liver cancer	ell surface receptor signaling pathway; negative regulation of blood coagulation; regulation of gene expression; spermatogenesis
TSPAN9	N/A	cell surface receptor signaling pathway
TSPAN10	N/A	cell surface receptor signaling pathway; establishment of protein localization to organelle; protein maturation
TSPAN11	N/A	cell surface receptor signaling pathway
TSPAN12	familial exudative vitreoretinopathy, high myopia, exudative vitreoretinopathy type 5, nonsyndromic congenital retinal nonattachment, atrophia bulborum hereditaria, adenomyosis, uterine leiomyoma, leiomyomatosis	angiogenesis; cell surface receptor signaling pathway; regulation of angiogenesis; retina layer formation
TSPAN13	Rett syndrome	cell surface receptor signaling pathway; regulation of molecular function
TSPAN14	N/A	cell surface receptor signaling pathway; neutrophil degranulation; positive regulation of Notch signaling pathway; protein localization in plasma membrane; protein maturation
TSPAN15	breast cancer	cell surface receptor signaling pathway; protein localization in plasma membrane; protein maturation; regulation of Notch signaling pathway
TSPAN16	N/A	cell surface receptor signaling pathway
TSPAN17	N/A	cell surface receptor signaling pathway; establishment of protein localization to organelle; protein maturation; protein ubiquitination
TSPAN18	non-insulin-dependent diabetes mellitus	cell surface receptor signaling pathway
TSPAN19	N/A	cell surface receptor signaling pathway
UPK1B	N/A	cell surface receptor signaling pathway; epithelial cell differentiation
UPK1A	neoplasia	cell surface receptor signaling pathway; epithelial cell differentiation; protein oligomerization
PRPH2	retinitis pigmentosa, patterned dystrophy of retinal pigment epithelium, macular dystrophy, cone-rod dystrophy, central areolar choroidal sclerosis, cone dystrophy, autosomal dominant retinitis pigmentosa, Leber congenital amaurosis, retinal dystrophy, adult-onset vitelliform macular dystrophy, foveal dystrophy, Stargardt disease, cone/cone-rod dystrophy, Goldmann-Favre syndrome, maculopathy, Leb…	cell adhesion; cell surface receptor signaling pathway; response to low light intensity stimulus; retina development in camera-type eye; visual perception
ROM1	retinitis pigmentosa, cone/cone-rod dystrophy, neurodegeneration, retinitis pigmentosa type 7, spinocerebellar ataxia type 7, Huntington disease, autosomal dominant retinitis pigmentosa	camera-type eye photoreceptor cell differentiation; cell adhesion; cell surface receptor signaling pathway; regulation of gene expression; retina morphogenesis in camera-type eye; retina vasculature development in camera-type eye; visual perception
CD151	neoplasia, glomerulosclerosis, metastasis, proteinuria, albuminuria, interstitial nephritis, edema, weight loss, hyperplasia, tubulo-interstitial fibrosis, lung metastasis, nephropathy with pretibal epidermolysis bullosa and deafness, T-cell non-Hodgkin disease, angioimmunoblastic T-cell lymphoma	cell adhesion; cell migration; cell surface receptor signaling pathway; hemidesmosome assembly; T cell proliferation
CD53	peripheral arterial disease	cell surface receptor signaling pathway; neutrophil degranulation; regulation of growth; regulation of myoblast differentiation; signal transduction
CD37	N/A	cell surface receptor signaling pathway; defense response to protozoan; negative regulation of cell proliferation; negative regulation of myeloid dendritic cell activation; positive regulation of immunoglobulin production; regulation of defense response to virus; regulation of humoral immune response
CD82	choroidal neovascularization, neoplasia, metastasis, susceptibility to prostate cancer, liver neoplasia, liver cancer, digestive system cancer, abdominal cancer, cancer, epithelial neoplasia, epithelial cancer	cell surface receptor signaling pathway
CD81	common variable immunodeficiency type 6, infection by parasite, immediate hypersensitivity, passive cutaneous anaphylaxis, cutaneous melanoma, skin squamous cell carcinoma, squamous cell skin cancer, basal cell carcinoma, basal cell skin cancer, systemic inflammatory response syndrome, sepsis, psoriatic arthritis	activation of MAPK activity; cell proliferation; cell surface receptor signaling pathway; cellular response to low-density lipoprotein particle stimulus; positive regulation of 1-phosphatidylinositol 4-kinase activity; positive regulation of B cell proliferation; positive regulation of cell growth; positive regulation of cell proliferation; positive regulation of peptidyl-tyrosine phosphorylation…
CD9	renal cancer, Wilms tumorigenesis, metastasis, renal cell cancer, renal cell carcinoma, neoplasia, severe acute respiratory syndrome, metastatic colorectal cancer	brain development; cell adhesion; cell surface receptor signaling pathway; cellular component movement; cellular response to low-density lipoprotein particle stimulus; fusion of sperm to egg plasma membrane; negative regulation of cell proliferation; negative regulation of platelet aggregation; oligodendrocyte development; paranodal junction assembly; platelet activation; platelet degranulation; …
CD63	polydipsia, polyuria, psoriasis, anaphylaxis, severe acute respiratory syndrome, indolent systemic mastocytosis	cell adhesion; cell-matrix adhesion; cell migration; cell surface receptor signaling pathway; cellular protein localization; endosome to melanosome transport; epithelial cell differentiation; negative regulation of epithelial cell migration; neutrophil degranulation; pigmentation; pigment cell differentiation; pigment granule maturation; platelet degranulation; positive regulation of cell adhesio…
TSPAN31	well-differentiated liposarcoma, dedifferentiated liposarcoma, organismal death, soft tissue sarcoma cancer	cell surface receptor signaling pathway; positive regulation of cell proliferation
TSPAN32	N/A	blood coagulation; cell-cell signaling; cell surface receptor signaling pathway; cytoskeleton organization; defense response to protozoan; hemostasis; integrin-mediated signaling pathway; negative regulation of cell proliferation; negative regulation of myeloid dendritic cell activation; platelet aggregation; regulation of defense response to virus
TSPAN33	leptocytosis, macrocytosis, thrombocytopenia, anemia, neoplasia, splenomegaly	cell surface receptor signaling pathway; protein localization in plasma membrane; protein maturation
