# Supplementary material for: Expression and Function of Tetraspanins and Their Interacting Partners in B Cells
Source: Front Immunol. 2018 Jul 18;9:1606. doi: 10.3389/fimmu.2018.01606 (PMC6058033; doi:10.3389/fimmu.2018.01606)
Supplement: Supplementary file 3 [file table_3.XLSX]

## Sheet: Total  partners-BioGRID
The interacting partners of tetraspanins were collected by search the human gene symbol on BioGRID website
Gene	High throughput association	Low throughput association
TSPAN1	ALG14 , C10ORF35 , CD9 , CSGALNACT2, EXTL2, FAM134C , FAM210B ,MTCH2, NFKBIB, REEP4 ,SEC62 , SNX13 ,TLCD2 ,TMEM186 ,ULBP3, ZDHHC9, ZFPL1
TSPAN2	ARF6 , ARL6IP5 ,C4ORF32 , CD63, CREB3, DAGLB, FOS, GRB2, GRB2 , HSDL1, LCLAT1 LGALS3, LPCAT3 , MTCH1, PIK3R3, PTGFRN RABGAP1L REEP6 SNX14 SNX13 TSPAN15 TSPAN3 ZDHHC6
TSPAN3	EWSR1 FAM189B NDFIP2 NDFIP1 NOTCH3 CDC6 GABARAP STX6 AGPAT3 SDCBP CD320 KDSR EPHA5 EPHA4 MAP1LC3B2 RNF149 CC2D1A FGFR1 FGFR2 TNFRSF10B UGCG GOLGA7 SNX17 ZDHHC9 CSNK1G3 IFNGR1 ACVR1B RDH14 PI4K2A CD63 ARL17A LRP10 RNF13 LPAR1 CC2D1A PI4K2A UGCG LRRC8B RDH14 EPHA5 SPPL2B TSPAN2 FGFR2 FAM189B GOLGA7 TSPAN3 TSPAN3 STX6 GPR141 TRHDE RNF13 ABCG8 GPR114 CD320 TMEM30B TMEM171 GPM6A TNFRSF10B MANSC1 GPR21…
TSPAN4	CREB3 NOTCH2NL	CD9 CD81 ITGA3 ITGA6 ITGB1
TSPAN5	APP TMEM248 VKORC1L1 TMEM87A ALG8 GDPD1 THAP11 AGPAT4 AGPAT3 SLC27A2 SPCS2 KLHL2 TMEM186 SOAT1 ATP2B3 RDH11 RFT1 GHDC SLC7A2 TMUB1 SEC62 EFNB1 BSCL2 SC5D GPR89A LCLAT1 CD47 SNX25 ZDHHC9 LEMD2 ZDHHC6 IMMP1L ALG11 NAT8L TMEM192 RDH12 TMEM43 TMEM206 FTSJ2 NDC1 DAGLB PSEN2 DNAJC19 TVP23C WDR41 RDH14 B4GALT1 RER1 FAM210B FAM134C SPCS1 PIEZO1 SCAMP2 PRAF2 CYB5R3 NAT14 GP1BB BRI3BP KLHL2 TMEM248 NAT8L I…	ADAM10
TSPAN6	CHD3 LRIF1 HMP19 MAVS TMEM185A EVA1C CLEC5A EVA1C CLEC5A ASIC4 SERPINA12 TNFRSF17 GPR141 LYPD4 TMEM185A TMEM30B LRRTM1 VNN2 CDS1	DDX58 IFIH1 MAVS TMEM173 MAVS
TSPAN7	CREB3 HAVCR2 KPTN	BBS1 CACNA1A NEF
TSPAN8	no information
TSPAN9	ELAVL1
TSPAN10	GPR114 HSD17B13 PNLDC1 STS	ADAM10
TSPAN11	POMC ITGA6 ITGA7 ESYT1 CYB5R3 IGLL5 NRP2 ARL6IP5 ITGB1 REEP5 TM9SF4
TSPAN12	TFCP2
TSPAN13	APP ELAVL1	GLP1R
TSPAN14	ATP2B2 ATP13A2 ELAVL1 PIK3CA	ADAM10
TSPAN15	RGS2 SYNE4 AGTR1 LPAR6 P2RY12 FAM134C KRAS GYPB CD97 TSPAN2 SLC7A1 P2RY12 FZD10 FAM134C HTR3A AGTR1 C3AR1 SYPL2 CLCC1 IPPK TACR1 SLC22A16 LPAR6	ADAM10
TSPAN16	no information
TSPAN17	PTPLAD1 MOV10 ATP2A3 PNPLA6 DGKE TBL2 RETSAT DHRS7 TYW1 GHDC AGPAT4 SLC44A1 AGPAT3 ACVR1B CYP51A1 GPM6A AGPAT6 KDSR HS2ST1 EPHX1 TMUB1 UPK3BL BMPR1A RNF149 AGPAT9 BSCL2 SC5D GPR89A GNB4 GJA1 METTL7A FAM210B CCDC115 FAM189B FAM134C TM2D3 TMEM199 THEM6 PRAF2 GP1BB KCNJ8 RNF130 METTL7A SLC44A1 FAM210B TMEM199 CCDC115 GHDC TYW1 ATP2A3 FAM134C GPR89A EPHX1 GP1BB AGPAT3 BSCL2 FAM189B DHRS7 PRAF2 SGCB U…	ADAM10
TSPAN18	FITM2 RNF130
TSPAN19	no information
UPK1B	BCL2L13 BNIP2 CCDC155	UPK3A
UPK1A	TMEM62 SLC44A1 TUSC3 FZD7 FZD3 FZD2 FZD8 CIB1 DPY19L4 DPY19L1 SLC15A4 TRPM4 SELT MFSD5 SLC6A9 SLC47A1 TMEM219 UNC93B1 GJC1 POMT1 TMEM222 SIDT2 FZD1 LEMD2 LETMD1 TMEM231 TMEM120A SPPL2B LRRC8A TMEM179B SLC52A2 CCDC167 ATP11C SLC44A5 S1PR5 ANO6 TMEM223 GJA1 FITM2 TMEM56 ALG9 LPCAT3 CD97 LMF2 SLC7A2 PIGO ECEL1 SOAT1 LPHN1 ALG8 MBOAT7 DIRC2 UGT8 ZDHHC18 SLC16A10 ALG10 GPR89A TMEM87A NAT14 NDC1 PGAP1 …	UPK2
PRPH2	no information
ROM1	FRA10AC1 SPTLC2	PHGDH
CD151	GRAMD1C ITGA6 ITGB2 LRRC52 NCEH1 TMPRSS11B	CD46 CD82 ITGA3 ITGB1 PTGFRN
CD53	ALG5 ALG14 DNAJC19 EXTL2 FAM134C FAM171A2 FAM210B GNAQ KDSR MFSD8 PAM16 PTPRG RAP1A RAP1BL TGOLN2 TMEM68 TMEM186 TYW1 VAMP3 VPS37C	CD2 CD9 CD81 CD82 GGT1 PRKCA
CD37	no information
CD82	CREB3 CD19 NFKB1	CD151 CD9 ERBB2 ERBB3 CD82 CD46 PTGFRN CD63 HLA-DRA CD82 HLA-DMB HLA-DOB HBEGF CD82 CD82 ITGAL CD19 EGFR AMFR LGALS3BP GGT1 CD81 CD53 CD81
CD81	DLG5 CD81 ZBTB16 CTSC ACTN1 FLNA NCL AKT1 EEF1A1 MSN FLNA ACTN1 ACTN4 CFL1 CFL2 CNN2 LASP1 NCL SAMHD1 SERPINB9 IMMT STK10 UBXN1 IBTK GNB2L1 INPP4A CCT3 CCT4 HIST1H1D HIST1H1C HIST1H1E HIST1H2BD HIST1H2BJ HIST1H2BK HIST1H2BH HIST1H2BO HIST1H2BL HIST1H2BM HIST1H2BN HIST1H1A HIST1H2BB HIST1H2BE HIST2H2BF HIST1H3E HIST3H3 HIST2H3C H3F3B RBBP4 HIST1H2BA GAPDH PKM PFKP PDIA6 ATP5A1 MTHFD1 ATP5O NAMPT E…	TFR2 TFR2 TFR2 KIT KIT CD9 CD46 CD19 CR2 TSPAN4 TSPAN4 ITGA4 ITGB1 PTGFRN ITGB1 CD4 CD19 CD81 CD19 CD9 IFITM1 IGSF8 PTGFRN RBBP6 Rnf128 gag CD63 MYOC VKORC1 ACTN1 FLNA EEF1A1 ACTB MSN NCL AKT1 GLP1R
CD9	ADRB2 IGSF8 ELAVL1 TSPAN1	CD82 KIT KIT CD63 CD81 ITGB1 IGSF8 CD9 CD46 CD46 ITGA3 ITGA5 TSPAN4 TSPAN4 PTGFRN ITGB1 CD53 CD9 CD9 CD9 SERPINH1 PRKCA PTGFRN LGALS3BP ATP6V1B1 CLN8 VKORC1
CD63	LGALS3 TSPAN3 LGALS8 LGALS9 RNF13 FAM134C FAM134C LGALS9 LGALS8 TSPAN2 LGALS3	KIT CD9 PTGFRN ITGB1 CD82 HLA-DRA CD82 HLA-DMB HLA-DOB SRF gag gag CD81 RNF13 env ATP6V1B1 VKORC1 SDC1 SDCBP
TSPAN31	ALG11 ALG14 ARL6IP1 ARV1 ATP1B2 ATP5F1 ATP8 B4GALT7 BCL2L13 CD63 DAGLB DNAJC1 ELAVL1 FAM134A FAM134C FAM162A FITM2 FXYD6 GJA1 GP1BB GPR89A HSDL1 LAPTM4A LAPTM4B LGALS3 LMBR1 MFSD1 MFSD12 MPZL1 MTCH2 NRM POMK PTPN1 RHOBTB3 SEC63 SLC7A2 SLC35F2 SPCS1 SPCS2 STX4 TSPAN15
TSPAN32	no information
TSPAN33	EZR MSN PDZD11 PLEKHA7	ADAM10

## Sheet: total partners-IPA
The partners were obtained from the column "Binds" in Table 1 (not Table 1 in supplemental materials), and then inputted to IPA program to remove the repetitive genes and get the details of the genes shown below. The partners located on Plasma Membrane or in Extracellular Space were collected as the surface partners of tetraspanins.
ID	Symbol	Entrez Gene Name	Location	Type(s)	Drug(s)
TIMP1	TIMP1	TIMP metallopeptidase inhibitor 1	Extracellular Space	cytokine
AGPAT3	AGPAT3	1-acylglycerol-3-phosphate O-acyltransferase 3	Cytoplasm	enzyme
CDS1	CDS1	CDP-diacylglycerol synthase 1	Cytoplasm	enzyme
CYB5R3	CYB5R3	cytochrome b5 reductase 3	Cytoplasm	enzyme
HSDL1	HSDL1	hydroxysteroid dehydrogenase like 1	Cytoplasm	enzyme
LCLAT1	LCLAT1	lysocardiolipin acyltransferase 1	Cytoplasm	enzyme
KARS	KARS	lysyl-tRNA synthetase	Cytoplasm	enzyme
PNLDC1	PNLDC1	PARN like, ribonuclease domain containing 1	Cytoplasm	enzyme
PNPLA6	PNPLA6	patatin like phospholipase domain containing 6	Cytoplasm	enzyme
PIGO	PIGO	phosphatidylinositol glycan anchor biosynthesis class O	Cytoplasm	enzyme
PHGDH	PHGDH	phosphoglycerate dehydrogenase	Cytoplasm	enzyme
RAC2	RAC2	Rac family small GTPase 2	Cytoplasm	enzyme
RDH14	RDH14	retinol dehydrogenase 14 (all-trans/9-cis/11-cis)	Cytoplasm	enzyme
RNF13	RNF13	ring finger protein 13	Cytoplasm	enzyme
RNF149	RNF149	ring finger protein 149	Cytoplasm	enzyme
SPTLC2	SPTLC2	serine palmitoyltransferase long chain base subunit 2	Cytoplasm	enzyme
SOAT1	SOAT1	sterol O-acyltransferase 1	Cytoplasm	enzyme	pactimibe, ezetimibe/fluvastatin, atorvastatin/ezetimibe, ezetimibe/rosuvastatin, ezetimibe/fenofibrate, ezetimibe/simvastatin, ezetimibe, hesperetin
UGCG	UGCG	UDP-glucose ceramide glucosyltransferase	Cytoplasm	enzyme	eliglustat, N-butyldeoxygalactonojirimycin, N-butyldeoxynojirimycin
HSD17B13	HSD17B13	hydroxysteroid 17-beta dehydrogenase 13	Extracellular Space	enzyme
DPY30	DPY30	dpy-30, histone methyltransferase complex regulatory subunit	Nucleus	enzyme
IFIH1	IFIH1	interferon induced with helicase C domain 1	Nucleus	enzyme
ZDHHC6	ZDHHC6	zinc finger DHHC-type containing 6	Nucleus	enzyme
DHRS7	DHRS7	dehydrogenase/reductase 7	Other	enzyme
TMEM62	TMEM62	transmembrane protein 62	Other	enzyme
VNN2	VNN2	vanin 2	Other	enzyme
ADCY5	ADCY5	adenylate cyclase 5	Plasma Membrane	enzyme
DAGLB	DAGLB	diacylglycerol lipase beta	Plasma Membrane	enzyme
GGT1	GGT1	gamma-glutamyltransferase 1	Plasma Membrane	enzyme
LPCAT3	LPCAT3	lysophosphatidylcholine acyltransferase 3	Plasma Membrane	enzyme
ADGRE5	ADGRE5	adhesion G protein-coupled receptor E5	Plasma Membrane	G-protein coupled receptor
ADGRG5	ADGRG5	adhesion G protein-coupled receptor G5	Plasma Membrane	G-protein coupled receptor
AGTR1	AGTR1	angiotensin II receptor type 1	Plasma Membrane	G-protein coupled receptor	amlodipine/olmesartan medoxomil, olmesartan, amlodipine/hydrochlorothiazide/valsartan, amlodipine/telmisartan, aliskiren/valsartan, azilsartan, azilsartan kamedoxomil, amlodipine/hydrochlorothiazide/olmesartan medoxomil, aspirin/dipyridamole/telmisartan, clopidogrel/telmisartan, azilsartan medoxomil/chlorthalidone, sacubitril/valsartan, amlodipine/valsartan, nebivolol/valsartan, hydrochlorothiazi…
C3AR1	C3AR1	complement C3a receptor 1	Plasma Membrane	G-protein coupled receptor
FZD1	FZD1	frizzled class receptor 1	Plasma Membrane	G-protein coupled receptor
FZD10	FZD10	frizzled class receptor 10	Plasma Membrane	G-protein coupled receptor
FZD3	FZD3	frizzled class receptor 3	Plasma Membrane	G-protein coupled receptor
FZD4	FZD4	frizzled class receptor 4	Plasma Membrane	G-protein coupled receptor
GPR141	GPR141	G protein-coupled receptor 141	Plasma Membrane	G-protein coupled receptor
GLP1R	GLP1R	glucagon like peptide 1 receptor	Plasma Membrane	G-protein coupled receptor	liraglutide, lixisenatide, albiglutide, dulaglutide, T-0632, GLP-1 (7-36) amide, exenatide
LPAR1	LPAR1	lysophosphatidic acid receptor 1	Plasma Membrane	G-protein coupled receptor
LPAR6	LPAR6	lysophosphatidic acid receptor 6	Plasma Membrane	G-protein coupled receptor
P2RY12	P2RY12	purinergic receptor P2Y12	Plasma Membrane	G-protein coupled receptor	treprostinil, epoprostenol, cangrelor, prasugrel, ticagrelor, clopidogrel/telmisartan, (2Z)-2-[1-[(S)-(2-chlorophenyl)-methoxycarbonyl-methyl]-4-sulfanyl-3-piperidylidene]acetic acid, aspirin/clopidogrel, ticlopidine, clopidogrel
NDP	NDP	NDP, norrin cystine knot growth factor	Extracellular Space	growth factor
CLCC1	CLCC1	chloride channel CLIC like 1	Cytoplasm	ion channel
PIEZO1	PIEZO1	piezo type mechanosensitive ion channel component 1	Cytoplasm	ion channel
HTR3A	HTR3A	5-hydroxytryptamine receptor 3A	Plasma Membrane	ion channel	vortioxetine, netupitant/palonosetron, donepezil/memantine, dexamethasone/palonosetron, cisapride, granisetron, aprepitant/dexamethasone/granisetron, aprepitant/dexamethasone/ondansetron, aprepitant/dexamethasone/palonosetron, ondansetron, dexamethasone/granisetron, aprepitant/palonosetron, dexamethasone/ondansetron, memantine, fenfluramine, palonosetron, mirtazapine, alosetron, procaine, D-tuboc…
ASIC4	ASIC4	acid sensing ion channel subunit family member 4	Plasma Membrane	ion channel	amiloride, amiloride/hydrochlorothiazide
CACNA1A	CACNA1A	calcium voltage-gated channel subunit alpha1 A	Plasma Membrane	ion channel	clevidipine butyrate, bepridil, pregabalin
LRRC8A	LRRC8A	leucine rich repeat containing 8 VRAC subunit A	Plasma Membrane	ion channel
IPPK	IPPK	inositol-pentakisphosphate 2-kinase	Cytoplasm	kinase
LYN	LYN	LYN proto-oncogene, Src family tyrosine kinase	Cytoplasm	kinase	bafetinib, nintedanib, JNJ-26483327, rebastinib, docetaxel/nintedanib, bosutinib
PI4KA	PI4KA	phosphatidylinositol 4-kinase alpha	Cytoplasm	kinase
PIK3CA	PIK3CA	phosphatidylinositol-4,5-bisphosphate 3-kinase catalytic subunit alpha	Cytoplasm	kinase	SF 1126, PX-866, dactolisib, pictilisib, buparlisib, XL147, PKI-179, serabelisib, taselisib, AZD8835, PWT33597, BAY1082439, PQR309, GDC-0077
PIK3CD	PIK3CD	phosphatidylinositol-4,5-bisphosphate 3-kinase catalytic subunit delta	Cytoplasm	kinase	SF 1126, PX-866, dactolisib, pictilisib, buparlisib, XL147, idelalisib, idelalisib/rituximab, TGR-1202, PQR309, AMG-319, INCB050465, RP6530, INCB040093, acalisib, GS-9901, PWT143, idelalisib/ofatumumab, nemiralisib, bendamustine/idelalisib/rituximab
PIK3CG	PIK3CG	phosphatidylinositol-4,5-bisphosphate 3-kinase catalytic subunit gamma	Cytoplasm	kinase	SF 1126, PX-866, PI3Kg inhibitor, dactolisib, pictilisib, buparlisib, XL147, PQR309, RP6530
PIK3R2	PIK3R2	phosphoinositide-3-kinase regulatory subunit 2	Cytoplasm	kinase
PIK3R3	PIK3R3	phosphoinositide-3-kinase regulatory subunit 3	Cytoplasm	kinase
PRKCA	PRKCA	protein kinase C alpha	Cytoplasm	kinase	aprinocarsen, L-threo-safingol, ingenol mebutate
PRKCB	PRKCB	protein kinase C beta	Cytoplasm	kinase	sotrastaurin, enzastaurin, ruboxistaurin, ingenol mebutate
SYK	SYK	spleen associated tyrosine kinase	Cytoplasm	kinase	R-348, fostamatinib, cerdulatinib, TAK-659, entospletinib, HMPL-523, GS-9876
EGFR	EGFR	epidermal growth factor receptor	Plasma Membrane	kinase	cetuximab, AEE 788, panitumumab, BMS-599626, varlitinib, tesevatinib, BMS-690514, bevacizumab/erlotinib, afatinib, nimotuzumab, necitumumab, BIBX 1382BS, icotinib, MP 412, sapitinib, cetuximab/irinotecan, lapatinib/pazopanib, irinotecan/panitumumab, erlotinib/vismodegib, erlotinib/gemcitabine, JNJ-26483327, lapatinib/letrozole, capecitabine/lapatinib, bevacizumab/panitumumab, bevacizumab/cetuxima…
MET	MET	MET proto-oncogene, receptor tyrosine kinase	Plasma Membrane	kinase	crizotinib, tivantinib, cabozantinib, amuvatinib, AMG 208, PF-4217903, foretinib, golvatinib, SGX523, BMS 777607, MK2461, capmatinib, JNJ-38877605, onartuzumab, MGCD-265, cabozantinib/erlotinib, tepotinib, AMG 337, LY2875358, ARGX-111, SAR125844, volitinib, LY3164530, altiratinib, MGCD516, merestinib, EMD 1204831, MK8033, bozitinib, SAIT301, HS-10241, c-MET inhibitor
NRP2	NRP2	neuropilin 2	Plasma Membrane	kinase
ACTA1	ACTA1	actin, alpha 1, skeletal muscle	Cytoplasm	other
ARL6IP5	ARL6IP5	ADP ribosylation factor like GTPase 6 interacting protein 5	Cytoplasm	other
BNIP2	BNIP2	BCL2 interacting protein 2	Cytoplasm	other
BCL2L13	BCL2L13	BCL2 like 13	Cytoplasm	other
BSCL2	BSCL2	BSCL2, seipin lipid droplet biogenesis associated	Cytoplasm	other
CCDC115	CCDC115	coiled-coil domain containing 115	Cytoplasm	other
ELAVL1	ELAVL1	ELAV like RNA binding protein 1	Cytoplasm	other
ESYT1	ESYT1	extended synaptotagmin 1	Cytoplasm	other
FITM2	FITM2	fat storage inducing transmembrane protein 2	Cytoplasm	other
GHDC	GHDC	GH3 domain containing	Cytoplasm	other
GOLGA7	GOLGA7	golgin A7	Cytoplasm	other
ITSN1	ITSN1	intersectin 1	Cytoplasm	other
KLHL2	KLHL2	kelch like family member 2	Cytoplasm	other
MAVS	MAVS	mitochondrial antiviral signaling protein	Cytoplasm	other
MTCH1	MTCH1	mitochondrial carrier 1	Cytoplasm	other
PLEKHA7	PLEKHA7	pleckstrin homology domain containing A7	Cytoplasm	other
SERPINA12	SERPINA12	serpin family A member 12	Cytoplasm	other
SNX25	SNX25	sorting nexin 25	Cytoplasm	other
TMEM173	TMEM173	transmembrane protein 173	Cytoplasm	other	MK-1454
TMEM87A	TMEM87A	transmembrane protein 87A	Cytoplasm	other
UPK3A	UPK3A	uroplakin 3A	Cytoplasm	other
BBS1	BBS1	Bardet-Biedl syndrome 1	Extracellular Space	other
FAM210B	FAM210B	family with sequence similarity 210 member B	Extracellular Space	other
LGALS3	LGALS3	galectin 3	Extracellular Space	other	GCS-100, GR-MD-02
LGALS8	LGALS8	galectin 8	Extracellular Space	other
NAT14	NAT14	N-acetyltransferase 14 (putative)	Extracellular Space	other
PDZD11	PDZD11	PDZ domain containing 11	Extracellular Space	other
POMC	POMC	proopiomelanocortin	Extracellular Space	other
TSPAN2	TSPAN2	tetraspanin 2	Extracellular Space	other
CIB1	CIB1	calcium and integrin binding 1	Nucleus	other
CDC6	CDC6	cell division cycle 6	Nucleus	other
CCDC155	CCDC155	coiled-coil domain containing 155	Nucleus	other
TMEM185A	TMEM185A	transmembrane protein 185A	Nucleus	other
ALG11	ALG11	ALG11, alpha-1,2-mannosyltransferase	Other	other
DIRC2	DIRC2	disrupted in renal carcinoma 2	Other	other
DPY19L1	DPY19L1	dpy-19 like C-mannosyltransferase 1	Other	other
EVA1C	EVA1C	eva-1 homolog C	Other	other
FAM189B	FAM189B	family with sequence similarity 189 member B	Other	other
FAM241A	FAM241A	family with sequence similarity 241 member A	Other	other
GRAMD1C	GRAMD1C	GRAM domain containing 1C	Other	other
LMF2	LMF2	lipase maturation factor 2	Other	other
LYPD4	LYPD4	LY6/PLAUR domain containing 4	Other	other
MAP1LC3B2	MAP1LC3B2	microtubule associated protein 1 light chain 3 beta 2	Other	other
PRAF2	PRAF2	PRA1 domain family member 2	Other	other
RETREG3	RETREG3	reticulophagy regulator family member 3	Other	other
SNX31	SNX31	sorting nexin 31	Other	other
SYPL2	SYPL2	synaptophysin like 2	Other	other
TVP23C	TVP23C	trans-golgi network vesicle protein 23 homolog C	Other	other
TMEM223	TMEM223	transmembrane protein 223	Other	other
TMEM39A	TMEM39A	transmembrane protein 39A	Other	other
TYW1	TYW1	tRNA-yW synthesizing protein 1 homolog	Other	other
APP	APP	amyloid beta precursor protein	Plasma Membrane	other	bapineuzumab, florbetapir F18, florbetaben F
CD151	CD151	CD151 molecule (Raph blood group)	Plasma Membrane	other
CD1D	CD1D	CD1d molecule	Plasma Membrane	other
CD37	CD37	CD37 molecule	Plasma Membrane	other	otlertuzumab, BI 836826, IMGN529
CD44	CD44	CD44 molecule (Indian blood group)	Plasma Membrane	other	anti-CD44v7 antibody
CD53	CD53	CD53 molecule	Plasma Membrane	other
CD63	CD63	CD63 molecule	Plasma Membrane	other
CD81	CD81	CD81 molecule	Plasma Membrane	other
CD82	CD82	CD82 molecule	Plasma Membrane	other
CD9	CD9	CD9 molecule	Plasma Membrane	other
CLDN1	CLDN1	claudin 1	Plasma Membrane	other
CLDN11	CLDN11	claudin 11	Plasma Membrane	other
CLDN7	CLDN7	claudin 7	Plasma Membrane	other
CLEC5A	CLEC5A	C-type lectin domain containing 5A	Plasma Membrane	other
EPCAM	EPCAM	epithelial cell adhesion molecule	Plasma Membrane	other	tucotuzumab celmoleukin, catumaxomab, adecatumumab
EZR	EZR	ezrin	Plasma Membrane	other
LGALS9	LGALS9	galectin 9	Plasma Membrane	other
GYPB	GYPB	glycophorin B (MNS blood group)	Plasma Membrane	other
GP1BB	GP1BB	glycoprotein Ib platelet beta subunit	Plasma Membrane	other
HAVCR2	HAVCR2	hepatitis A virus cellular receptor 2	Plasma Membrane	other	MBG453, LY3321367
IGLL1	IGLL1/IGLL5	immunoglobulin lambda like polypeptide 5	Plasma Membrane	other
IGSF8	IGSF8	immunoglobulin superfamily member 8	Plasma Membrane	other
ITGA3	ITGA3	integrin subunit alpha 3	Plasma Membrane	other
ITGA7	ITGA7	integrin subunit alpha 7	Plasma Membrane	other
KPTN	KPTN	kaptin, actin binding protein	Plasma Membrane	other
LRRTM1	LRRTM1	leucine rich repeat transmembrane neuronal 1	Plasma Membrane	other
MSN	MSN	moesin	Plasma Membrane	other
PTGFRN	PTGFRN	prostaglandin F2 receptor inhibitor	Plasma Membrane	other
REEP6	REEP6	receptor accessory protein 6	Plasma Membrane	other
ROM1	ROM1	retinal outer segment membrane protein 1	Plasma Membrane	other
TSPAN12	TSPAN12	tetraspanin 12	Plasma Membrane	other
TSPAN3	TSPAN3	tetraspanin 3	Plasma Membrane	other
EPHX1	EPHX1	epoxide hydrolase 1	Cytoplasm	peptidase
RNF130	RNF130	ring finger protein 130	Cytoplasm	peptidase
TMPRSS11B	TMPRSS11B	transmembrane protease, serine 11B	Cytoplasm	peptidase
ADAM10	ADAM10	ADAM metallopeptidase domain 10	Plasma Membrane	peptidase
ECEL1	ECEL1	endothelin converting enzyme like 1	Plasma Membrane	peptidase
PTPN6	PTPN6	protein tyrosine phosphatase, non-receptor type 6	Cytoplasm	phosphatase
CREB3	CREB3	cAMP responsive element binding protein 3	Nucleus	transcription regulator
HNF4A	HNF4A	hepatocyte nuclear factor 4 alpha	Nucleus	transcription regulator
HNRNPD	HNRNPD	heterogeneous nuclear ribonucleoprotein D	Nucleus	transcription regulator
NFKBIB	NFKBIB	NFKB inhibitor beta	Nucleus	transcription regulator
NFKB1	NFKB1	nuclear factor kappa B subunit 1	Nucleus	transcription regulator	dexamethasone/thalidomide, bortezomib/dexamethasone/thalidomide, rituximab/thalidomide, bortezomib/thalidomide, prednisone/thalidomide, triflusal, thalidomide
PDX1	PDX1	pancreatic and duodenal homeobox 1	Nucleus	transcription regulator
RBL1	RBL1	RB transcriptional corepressor like 1	Nucleus	transcription regulator
REST	REST	RE1 silencing transcription factor	Nucleus	transcription regulator
THAP11	THAP11	THAP domain containing 11	Nucleus	transcription regulator
TFCP2	TFCP2	transcription factor CP2	Nucleus	transcription regulator
CD19	CD19	CD19 molecule	Plasma Membrane	transmembrane receptor	combotox, HD37-dgRTA, blinatumomab, MEDI-551, SGN-CD19A, XmAb5871
CD2	CD2	CD2 molecule	Plasma Membrane	transmembrane receptor	alefacept, siplizumab
CD36	CD36	CD36 molecule	Plasma Membrane	transmembrane receptor
CR2	CR2	complement C3d receptor 2	Plasma Membrane	transmembrane receptor
ITGA2	ITGA2	integrin subunit alpha 2	Plasma Membrane	transmembrane receptor
ITGA4	ITGA4	integrin subunit alpha 4	Plasma Membrane	transmembrane receptor	natalizumab, vedolizumab
ITGA5	ITGA5	integrin subunit alpha 5	Plasma Membrane	transmembrane receptor
ITGA6	ITGA6	integrin subunit alpha 6	Plasma Membrane	transmembrane receptor
ITGB1	ITGB1	integrin subunit beta 1	Plasma Membrane	transmembrane receptor
ITGB3	ITGB3	integrin subunit beta 3	Plasma Membrane	transmembrane receptor	abciximab, TP 9201, cilengitide, tirofiban
ITGB4	ITGB4	integrin subunit beta 4	Plasma Membrane	transmembrane receptor
LRP5	LRP5	LDL receptor related protein 5	Plasma Membrane	transmembrane receptor
PRPH2	PRPH2	peripherin 2	Plasma Membrane	transmembrane receptor
TNFRSF10B	TNFRSF10B	TNF receptor superfamily member 10b	Plasma Membrane	transmembrane receptor	tigatuzumab, conatumumab, DS-8273a, RO6874813
TNFRSF17	TNFRSF17	TNF receptor superfamily member 17	Plasma Membrane	transmembrane receptor	GSK2857916
AP3M1	AP3M1	adaptor related protein complex 3 mu 1 subunit	Cytoplasm	transporter
ATP13A2	ATP13A2	ATPase 13A2	Cytoplasm	transporter
ATP2A3	ATP2A3	ATPase sarcoplasmic/endoplasmic reticulum Ca2+ transporting 3	Cytoplasm	transporter
GABARAP	GABARAP	GABA type A receptor-associated protein	Cytoplasm	transporter
SNX13	SNX13	sorting nexin 13	Cytoplasm	transporter
SNX14	SNX14	sorting nexin 14	Cytoplasm	transporter
SNX17	SNX17	sorting nexin 17	Cytoplasm	transporter
STX6	STX6	syntaxin 6	Cytoplasm	transporter
TM9SF4	TM9SF4	transmembrane 9 superfamily member 4	Cytoplasm	transporter
TMED10	TMED10	transmembrane p24 trafficking protein 10	Cytoplasm	transporter
TMEM30B	TMEM30B	transmembrane protein 30B	Cytoplasm	transporter
REEP5	REEP5	receptor accessory protein 5	Extracellular Space	transporter
ARF6	ARF6	ADP ribosylation factor 6	Plasma Membrane	transporter
ATP1A1	ATP1A1	ATPase Na+/K+ transporting subunit alpha 1	Plasma Membrane	transporter	digoxin, acetyldigitoxin derivative, trichloromethiazide, ciclopirox olamine, ethacrynic acid, reserpine/trichloromethiazide, bretylium, perphenazine, ouabain, digitoxin
ATP2B3	ATP2B3	ATPase plasma membrane Ca2+ transporting 3	Plasma Membrane	transporter
EPN1	EPN1	epsin 1	Plasma Membrane	transporter
SLC22A16	SLC22A16	solute carrier family 22 member 16	Plasma Membrane	transporter
SLC44A1	SLC44A1	solute carrier family 44 member 1	Plasma Membrane	transporter
SLC7A1	SLC7A1	solute carrier family 7 member 1	Plasma Membrane	transporter
TUSC3	TUSC3	tumor suppressor candidate 3	Plasma Membrane	transporter

## Sheet: partners on cell surface-IPA
ID	Flags	Entrez Gene Name	Location	Type(s)	Drug(s)
HTR3A		5-hydroxytryptamine receptor 3A	Plasma Membrane	ion channel	vortioxetine, netupitant/palonosetron, donepezil/memantine, dexamethasone/palonosetron, cisapride, granisetron, aprepitant/dexamethasone/granisetron, aprepitant/dexamethasone/ondansetron, aprepitant/dexamethasone/palonosetron, ondansetron, dexamethasone/granisetron, aprepitant/palonosetron, dexamethasone/ondansetron, memantine, fenfluramine, palonosetron, mirtazapine, alosetron, procaine, D-tuboc…
ASIC4		acid sensing ion channel subunit family member 4	Plasma Membrane	ion channel	amiloride, amiloride/hydrochlorothiazide
ADAM10	D	ADAM metallopeptidase domain 10	Plasma Membrane	peptidase
ADCY5		adenylate cyclase 5	Plasma Membrane	enzyme
ADGRE5		adhesion G protein-coupled receptor E5	Plasma Membrane	G-protein coupled receptor
ADGRG5		adhesion G protein-coupled receptor G5	Plasma Membrane	G-protein coupled receptor
ARF6		ADP ribosylation factor 6	Plasma Membrane	transporter
APP		amyloid beta precursor protein	Plasma Membrane	other	bapineuzumab, florbetapir F18, florbetaben F
AGTR1		angiotensin II receptor type 1	Plasma Membrane	G-protein coupled receptor	amlodipine/olmesartan medoxomil, olmesartan, amlodipine/hydrochlorothiazide/valsartan, amlodipine/telmisartan, aliskiren/valsartan, azilsartan, azilsartan kamedoxomil, amlodipine/hydrochlorothiazide/olmesartan medoxomil, aspirin/dipyridamole/telmisartan, clopidogrel/telmisartan, azilsartan medoxomil/chlorthalidone, sacubitril/valsartan, amlodipine/valsartan, nebivolol/valsartan, hydrochlorothiazi…
ATP1A1		ATPase Na+/K+ transporting subunit alpha 1	Plasma Membrane	transporter	digoxin, acetyldigitoxin derivative, trichloromethiazide, ciclopirox olamine, ethacrynic acid, reserpine/trichloromethiazide, bretylium, perphenazine, ouabain, digitoxin
ATP2B3		ATPase plasma membrane Ca2+ transporting 3	Plasma Membrane	transporter
BBS1		Bardet-Biedl syndrome 1	Extracellular Space	other
CACNA1A		calcium voltage-gated channel subunit alpha1 A	Plasma Membrane	ion channel	clevidipine butyrate, bepridil, pregabalin
CD151	D	CD151 molecule (Raph blood group)	Plasma Membrane	other
CD19	D	CD19 molecule	Plasma Membrane	transmembrane receptor	combotox, HD37-dgRTA, blinatumomab, MEDI-551, SGN-CD19A, XmAb5871
CD1D		CD1d molecule	Plasma Membrane	other
CD2		CD2 molecule	Plasma Membrane	transmembrane receptor	alefacept, siplizumab
CD36		CD36 molecule	Plasma Membrane	transmembrane receptor
CD37		CD37 molecule	Plasma Membrane	other	otlertuzumab, BI 836826, IMGN529
CD44		CD44 molecule (Indian blood group)	Plasma Membrane	other	anti-CD44v7 antibody
CD53		CD53 molecule	Plasma Membrane	other
CD63		CD63 molecule	Plasma Membrane	other
CD81	D	CD81 molecule	Plasma Membrane	other
CD82	D	CD82 molecule	Plasma Membrane	other
CD9	D	CD9 molecule	Plasma Membrane	other
CLDN1		claudin 1	Plasma Membrane	other
CLDN11		claudin 11	Plasma Membrane	other
CLDN7		claudin 7	Plasma Membrane	other
C3AR1		complement C3a receptor 1	Plasma Membrane	G-protein coupled receptor
CR2	D	complement C3d receptor 2	Plasma Membrane	transmembrane receptor
CLEC5A		C-type lectin domain containing 5A	Plasma Membrane	other
DAGLB		diacylglycerol lipase beta	Plasma Membrane	enzyme
ECEL1		endothelin converting enzyme like 1	Plasma Membrane	peptidase
EGFR		epidermal growth factor receptor	Plasma Membrane	kinase	cetuximab, AEE 788, panitumumab, BMS-599626, varlitinib, tesevatinib, BMS-690514, bevacizumab/erlotinib, afatinib, nimotuzumab, necitumumab, BIBX 1382BS, icotinib, MP 412, sapitinib, cetuximab/irinotecan, lapatinib/pazopanib, irinotecan/panitumumab, erlotinib/vismodegib, erlotinib/gemcitabine, JNJ-26483327, lapatinib/letrozole, capecitabine/lapatinib, bevacizumab/panitumumab, bevacizumab/cetuxima…
EPCAM		epithelial cell adhesion molecule	Plasma Membrane	other	tucotuzumab celmoleukin, catumaxomab, adecatumumab
EPN1		epsin 1	Plasma Membrane	transporter
EZR		ezrin	Plasma Membrane	other
FAM210B	D	family with sequence similarity 210 member B	Extracellular Space	other
FZD1		frizzled class receptor 1	Plasma Membrane	G-protein coupled receptor
FZD10		frizzled class receptor 10	Plasma Membrane	G-protein coupled receptor
FZD3		frizzled class receptor 3	Plasma Membrane	G-protein coupled receptor
FZD4		frizzled class receptor 4	Plasma Membrane	G-protein coupled receptor
GPR141		G protein-coupled receptor 141	Plasma Membrane	G-protein coupled receptor
LGALS3	D	galectin 3	Extracellular Space	other	GCS-100, GR-MD-02
LGALS8		galectin 8	Extracellular Space	other
LGALS9		galectin 9	Plasma Membrane	other
GGT1		gamma-glutamyltransferase 1	Plasma Membrane	enzyme
GLP1R	D	glucagon like peptide 1 receptor	Plasma Membrane	G-protein coupled receptor	liraglutide, lixisenatide, albiglutide, dulaglutide, T-0632, GLP-1 (7-36) amide, exenatide
GYPB		glycophorin B (MNS blood group)	Plasma Membrane	other
GP1BB		glycoprotein Ib platelet beta subunit	Plasma Membrane	other
HAVCR2		hepatitis A virus cellular receptor 2	Plasma Membrane	other	MBG453, LY3321367
HSD17B13		hydroxysteroid 17-beta dehydrogenase 13	Extracellular Space	enzyme
IGLL1	D	immunoglobulin lambda like polypeptide 5	Plasma Membrane	other
IGSF8	D	immunoglobulin superfamily member 8	Plasma Membrane	other
ITGA2		integrin subunit alpha 2	Plasma Membrane	transmembrane receptor
ITGA3	D	integrin subunit alpha 3	Plasma Membrane	other
ITGA4		integrin subunit alpha 4	Plasma Membrane	transmembrane receptor	natalizumab, vedolizumab
ITGA5	D	integrin subunit alpha 5	Plasma Membrane	transmembrane receptor
ITGA6	D	integrin subunit alpha 6	Plasma Membrane	transmembrane receptor
ITGA7		integrin subunit alpha 7	Plasma Membrane	other
ITGB1	D	integrin subunit beta 1	Plasma Membrane	transmembrane receptor
ITGB3	D	integrin subunit beta 3	Plasma Membrane	transmembrane receptor	abciximab, TP 9201, cilengitide, tirofiban
ITGB4	D	integrin subunit beta 4	Plasma Membrane	transmembrane receptor
KPTN		kaptin, actin binding protein	Plasma Membrane	other
LRP5		LDL receptor related protein 5	Plasma Membrane	transmembrane receptor
LRRC8A		leucine rich repeat containing 8 VRAC subunit A	Plasma Membrane	ion channel
LRRTM1		leucine rich repeat transmembrane neuronal 1	Plasma Membrane	other
LPAR1		lysophosphatidic acid receptor 1	Plasma Membrane	G-protein coupled receptor
LPAR6		lysophosphatidic acid receptor 6	Plasma Membrane	G-protein coupled receptor
LPCAT3		lysophosphatidylcholine acyltransferase 3	Plasma Membrane	enzyme
MET		MET proto-oncogene, receptor tyrosine kinase	Plasma Membrane	kinase	crizotinib, tivantinib, cabozantinib, amuvatinib, AMG 208, PF-4217903, foretinib, golvatinib, SGX523, BMS 777607, MK2461, capmatinib, JNJ-38877605, onartuzumab, MGCD-265, cabozantinib/erlotinib, tepotinib, AMG 337, LY2875358, ARGX-111, SAR125844, volitinib, LY3164530, altiratinib, MGCD516, merestinib, EMD 1204831, MK8033, bozitinib, SAIT301, HS-10241, c-MET inhibitor
MSN		moesin	Plasma Membrane	other
NAT14	D	N-acetyltransferase 14 (putative)	Extracellular Space	other
NDP		NDP, norrin cystine knot growth factor	Extracellular Space	growth factor
NRP2		neuropilin 2	Plasma Membrane	kinase
PDZD11		PDZ domain containing 11	Extracellular Space	other
PRPH2	D	peripherin 2	Plasma Membrane	transmembrane receptor
POMC		proopiomelanocortin	Extracellular Space	other
PTGFRN	D	prostaglandin F2 receptor inhibitor	Plasma Membrane	other
P2RY12		purinergic receptor P2Y12	Plasma Membrane	G-protein coupled receptor	treprostinil, epoprostenol, cangrelor, prasugrel, ticagrelor, clopidogrel/telmisartan, (2Z)-2-[1-[(S)-(2-chlorophenyl)-methoxycarbonyl-methyl]-4-sulfanyl-3-piperidylidene]acetic acid, aspirin/clopidogrel, ticlopidine, clopidogrel
REEP5		receptor accessory protein 5	Extracellular Space	transporter
REEP6		receptor accessory protein 6	Plasma Membrane	other
ROM1		retinal outer segment membrane protein 1	Plasma Membrane	other
SLC22A16		solute carrier family 22 member 16	Plasma Membrane	transporter
SLC44A1		solute carrier family 44 member 1	Plasma Membrane	transporter
SLC7A1		solute carrier family 7 member 1	Plasma Membrane	transporter
TSPAN12		tetraspanin 12	Plasma Membrane	other
TSPAN2		tetraspanin 2	Extracellular Space	other
TSPAN3	D	tetraspanin 3	Plasma Membrane	other
TIMP1		TIMP metallopeptidase inhibitor 1	Extracellular Space	cytokine
TNFRSF10B		TNF receptor superfamily member 10b	Plasma Membrane	transmembrane receptor	tigatuzumab, conatumumab, DS-8273a, RO6874813
TNFRSF17		TNF receptor superfamily member 17	Plasma Membrane	transmembrane receptor	GSK2857916
TUSC3		tumor suppressor candidate 3	Plasma Membrane	transporter
